# Supplementary material for: A novel bivalent interaction mode underlies a non-catalytic mechanism for Pin1-mediated protein kinase C regulation
Source: eLife. 2024 Apr 30;13:e92884. doi: 10.7554/eLife.92884 (PMC11060717; doi:10.7554/eLife.92884)
Supplement: Figure 7—source data 1. [file elife-92884-fig7-data1.zip]

Archive with 29 entries (20 files):
- Figure 7-source data1 /
- Figure 7-source data1 /F7A actin/
- Figure 7-source data1 /F7A actin/.DS_Store
- __MACOSX/
- __MACOSX/Figure 7-source data1 /
- __MACOSX/Figure 7-source data1 /F7A actin/
- __MACOSX/Figure 7-source data1 /F7A actin/._.DS_Store
- Figure 7-source data1 /F7A actin/F7A actin source data labeled.pdf
- __MACOSX/Figure 7-source data1 /F7A actin/._F7A actin source data labeled.pdf
- Figure 7-source data1 /F7A actin/F7A actin source data unlabeled.tif
- __MACOSX/Figure 7-source data1 /F7A actin/._F7A actin source data unlabeled.tif
- Figure 7-source data1 /.DS_Store
- __MACOSX/Figure 7-source data1 /._.DS_Store
- Figure 7-source data1 /F7A PKC alpha/
- Figure 7-source data1 /F7A PKC alpha/.DS_Store
- __MACOSX/Figure 7-source data1 /F7A PKC alpha/
- __MACOSX/Figure 7-source data1 /F7A PKC alpha/._.DS_Store
- Figure 7-source data1 /F7A PKC alpha/F7A PKC alpha source data unlabeled 2.tif
- __MACOSX/Figure 7-source data1 /F7A PKC alpha/._F7A PKC alpha source data unlabeled 2.tif
- Figure 7-source data1 /F7A PKC alpha/F7A PKC alpha source data labeled 2.pdf
- __MACOSX/Figure 7-source data1 /F7A PKC alpha/._F7A PKC alpha source data labeled 2.pdf
- Figure 7-source data1 /F7A Pin1/
- Figure 7-source data1 /F7A Pin1/.DS_Store
- __MACOSX/Figure 7-source data1 /F7A Pin1/
- __MACOSX/Figure 7-source data1 /F7A Pin1/._.DS_Store
- Figure 7-source data1 /F7A Pin1/F7A Pin1 source data unlabeled.tif
- __MACOSX/Figure 7-source data1 /F7A Pin1/._F7A Pin1 source data unlabeled.tif
- Figure 7-source data1 /F7A Pin1/F7A Pin1 source data labeled.pdf
- __MACOSX/Figure 7-source data1 /F7A Pin1/._F7A Pin1 source data labeled.pdf
