# Supplementary material for: A novel bivalent interaction mode underlies a non-catalytic mechanism for Pin1-mediated protein kinase C regulation
Source: eLife. 2024 Apr 30;13:e92884. doi: 10.7554/eLife.92884 (PMC11060717; doi:10.7554/eLife.92884)
Supplement: Figure 7—source data 2. [file elife-92884-fig7-data2.zip]

Archive with 61 entries (42 files):
- Figure 7-source data2/
- Figure 7-source data2/.DS_Store
- __MACOSX/
- __MACOSX/Figure 7-source data2/
- __MACOSX/Figure 7-source data2/._.DS_Store
- Figure 7-source data2/F7C Lower Panel/
- Figure 7-source data2/F7C Lower Panel/Pin1/
- Figure 7-source data2/F7C Lower Panel/Pin1/F7C lower panel source data Pin1 labeled .pdf
- __MACOSX/Figure 7-source data2/F7C Lower Panel/
- __MACOSX/Figure 7-source data2/F7C Lower Panel/Pin1/
- __MACOSX/Figure 7-source data2/F7C Lower Panel/Pin1/._F7C lower panel source data Pin1 labeled .pdf
- Figure 7-source data2/F7C Lower Panel/Pin1/.DS_Store
- __MACOSX/Figure 7-source data2/F7C Lower Panel/Pin1/._.DS_Store
- Figure 7-source data2/F7C Lower Panel/Pin1/F7C lower panel Pin1 unlabeled.tif
- __MACOSX/Figure 7-source data2/F7C Lower Panel/Pin1/._F7C lower panel Pin1 unlabeled.tif
- Figure 7-source data2/F7C Lower Panel/.DS_Store
- __MACOSX/Figure 7-source data2/F7C Lower Panel/._.DS_Store
- Figure 7-source data2/F7C Lower Panel/Actin/
- Figure 7-source data2/F7C Lower Panel/Actin/.DS_Store
- __MACOSX/Figure 7-source data2/F7C Lower Panel/Actin/
- __MACOSX/Figure 7-source data2/F7C Lower Panel/Actin/._.DS_Store
- Figure 7-source data2/F7C Lower Panel/Actin/F7C lower panel unlabeled actin.tif
- __MACOSX/Figure 7-source data2/F7C Lower Panel/Actin/._F7C lower panel unlabeled actin.tif
- Figure 7-source data2/F7C Lower Panel/Actin/F7C lower panel source data actin labeled .pdf
- __MACOSX/Figure 7-source data2/F7C Lower Panel/Actin/._F7C lower panel source data actin labeled .pdf
- Figure 7-source data2/F7C Lower Panel/PKC alpha/
- Figure 7-source data2/F7C Lower Panel/PKC alpha/F7C lower panel PKC alpha unlabeled.tif
- __MACOSX/Figure 7-source data2/F7C Lower Panel/PKC alpha/
- __MACOSX/Figure 7-source data2/F7C Lower Panel/PKC alpha/._F7C lower panel PKC alpha unlabeled.tif
- Figure 7-source data2/F7C Lower Panel/PKC alpha/.DS_Store
- __MACOSX/Figure 7-source data2/F7C Lower Panel/PKC alpha/._.DS_Store
- Figure 7-source data2/F7C Lower Panel/PKC alpha/F7C lower panel source data PKC labeled .pdf
- __MACOSX/Figure 7-source data2/F7C Lower Panel/PKC alpha/._F7C lower panel source data PKC labeled .pdf
- Figure 7-source data2/F7C Upper Panel/
- Figure 7-source data2/F7C Upper Panel/.DS_Store
- __MACOSX/Figure 7-source data2/F7C Upper Panel/
- __MACOSX/Figure 7-source data2/F7C Upper Panel/._.DS_Store
- Figure 7-source data2/F7C Upper Panel/F7C Upper panel PKC/
- Figure 7-source data2/F7C Upper Panel/F7C Upper panel PKC/.DS_Store
- __MACOSX/Figure 7-source data2/F7C Upper Panel/F7C Upper panel PKC/
- __MACOSX/Figure 7-source data2/F7C Upper Panel/F7C Upper panel PKC/._.DS_Store
- Figure 7-source data2/F7C Upper Panel/F7C Upper panel PKC/F7C Upper panel source data PKC alpha labeled.pdf
- __MACOSX/Figure 7-source data2/F7C Upper Panel/F7C Upper panel PKC/._F7C Upper panel source data PKC alpha labeled.pdf
- Figure 7-source data2/F7C Upper Panel/F7C Upper panel PKC/F7C Upper panel source data PKC.tif
- __MACOSX/Figure 7-source data2/F7C Upper Panel/F7C Upper panel PKC/._F7C Upper panel source data PKC.tif
- Figure 7-source data2/F7C Upper Panel/F7C Upper panel actin/
- Figure 7-source data2/F7C Upper Panel/F7C Upper panel actin/.DS_Store
- __MACOSX/Figure 7-source data2/F7C Upper Panel/F7C Upper panel actin/
- __MACOSX/Figure 7-source data2/F7C Upper Panel/F7C Upper panel actin/._.DS_Store
- Figure 7-source data2/F7C Upper Panel/F7C Upper panel actin/F7C Upper panel source data actin labeled.pdf
- __MACOSX/Figure 7-source data2/F7C Upper Panel/F7C Upper panel actin/._F7C Upper panel source data actin labeled.pdf
- Figure 7-source data2/F7C Upper Panel/F7C Upper panel actin/actin raw data for pin1 manuscript.tif
- __MACOSX/Figure 7-source data2/F7C Upper Panel/F7C Upper panel actin/._actin raw data for pin1 manuscript.tif
- Figure 7-source data2/F7C Upper Panel/F7C Upper panel Pin1/
- Figure 7-source data2/F7C Upper Panel/F7C Upper panel Pin1/F7C upper panel Pin1 source data.tif
- __MACOSX/Figure 7-source data2/F7C Upper Panel/F7C Upper panel Pin1/
- __MACOSX/Figure 7-source data2/F7C Upper Panel/F7C Upper panel Pin1/._F7C upper panel Pin1 source data.tif
- Figure 7-source data2/F7C Upper Panel/F7C Upper panel Pin1/.DS_Store
- __MACOSX/Figure 7-source data2/F7C Upper Panel/F7C Upper panel Pin1/._.DS_Store
- Figure 7-source data2/F7C Upper Panel/F7C Upper panel Pin1/F7C Upper panel source data Pin1 labeled.pdf
- __MACOSX/Figure 7-source data2/F7C Upper Panel/F7C Upper panel Pin1/._F7C Upper panel source data Pin1 labeled.pdf
