# Supplementary material for: A novel bivalent interaction mode underlies a non-catalytic mechanism for Pin1-mediated protein kinase C regulation
Source: eLife. 2024 Apr 30;13:e92884. doi: 10.7554/eLife.92884 (PMC11060717; doi:10.7554/eLife.92884)
Supplement: Figure 7—figure supplement 1—source data 1. [file elife-92884-fig7-figsupp1-data1.zip]

Archive with 27 entries (18 files):
- Figure 7-figure supplement 1_source data1/
- Figure 7-figure supplement 1_source data1/.DS_Store
- __MACOSX/
- __MACOSX/Figure 7-figure supplement 1_source data1/
- __MACOSX/Figure 7-figure supplement 1_source data1/._.DS_Store
- Figure 7-figure supplement 1_source data1/Figure 7-figure supplement 1A_Actin/
- Figure 7-figure supplement 1_source data1/Figure 7-figure supplement 1A_Actin/.DS_Store
- __MACOSX/Figure 7-figure supplement 1_source data1/Figure 7-figure supplement 1A_Actin/
- __MACOSX/Figure 7-figure supplement 1_source data1/Figure 7-figure supplement 1A_Actin/._.DS_Store
- Figure 7-figure supplement 1_source data1/Figure 7-figure supplement 1A_Actin/Figure 7-figure supplement 1A_Actin source blot labeled.pdf
- __MACOSX/Figure 7-figure supplement 1_source data1/Figure 7-figure supplement 1A_Actin/._Figure 7-figure supplement 1A_Actin source blot labeled.pdf
- Figure 7-figure supplement 1_source data1/Figure 7-figure supplement 1A_Actin/Figure 7-figure supplement 1A_actin source unlabled.tif
- __MACOSX/Figure 7-figure supplement 1_source data1/Figure 7-figure supplement 1A_Actin/._Figure 7-figure supplement 1A_actin source unlabled.tif
- Figure 7-figure supplement 1_source data1/Figure 7-figure supplement 1_PKCa/
- Figure 7-figure supplement 1_source data1/Figure 7-figure supplement 1_PKCa/Figure 7-figure supplement 1A_PKCa source blot labeled.pdf
- __MACOSX/Figure 7-figure supplement 1_source data1/Figure 7-figure supplement 1_PKCa/
- __MACOSX/Figure 7-figure supplement 1_source data1/Figure 7-figure supplement 1_PKCa/._Figure 7-figure supplement 1A_PKCa source blot labeled.pdf
- Figure 7-figure supplement 1_source data1/Figure 7-figure supplement 1_PKCa/Figure 7-figure supplement 1A_PKC alpha source unlabeled.tif
- __MACOSX/Figure 7-figure supplement 1_source data1/Figure 7-figure supplement 1_PKCa/._Figure 7-figure supplement 1A_PKC alpha source unlabeled.tif
- Figure 7-figure supplement 1_source data1/Figure 7-figure supplement 1A_Pin1/
- Figure 7-figure supplement 1_source data1/Figure 7-figure supplement 1A_Pin1/Figure 7-figure supplement 1A_Pin1 source blot labeled.pdf
- __MACOSX/Figure 7-figure supplement 1_source data1/Figure 7-figure supplement 1A_Pin1/
- __MACOSX/Figure 7-figure supplement 1_source data1/Figure 7-figure supplement 1A_Pin1/._Figure 7-figure supplement 1A_Pin1 source blot labeled.pdf
- Figure 7-figure supplement 1_source data1/Figure 7-figure supplement 1A_Pin1/.DS_Store
- __MACOSX/Figure 7-figure supplement 1_source data1/Figure 7-figure supplement 1A_Pin1/._.DS_Store
- Figure 7-figure supplement 1_source data1/Figure 7-figure supplement 1A_Pin1/Figure 7-figure supplement 1Apin1 source unlabeled 2.tif
- __MACOSX/Figure 7-figure supplement 1_source data1/Figure 7-figure supplement 1A_Pin1/._Figure 7-figure supplement 1Apin1 source unlabeled 2.tif
